# Supplementary material for: Thiacalixarenes with Sulfur Functionalities at Lower Rim: Heavy Metal Ion Binding in Solution and 2D-Confined Space
Source: Int J Mol Sci. 2022 Feb 20;23(4):2341. doi: 10.3390/ijms23042341 (PMC8875454; doi:10.3390/ijms23042341)
Supplement: Supplementary file 1 [file ijms-23-02341-s001.zip]

Archive with 1 entries (1 files):
- ijms-1558199-supplementary.pdf
